# Supplementary material for: Poor Adherence to Self-Applied Topical Drug Treatment Is a Common Source of Low Lesion Clearance in Patients with Actinic Keratosis—A Cross-Sectional Study
Source: J Clin Med. 2023 Jun 1;12(11):3813. doi: 10.3390/jcm12113813 (PMC10253365; doi:10.3390/jcm12113813)
Supplement: Supplementary file 1 [file jcm-12-03813-s001.zip]

Archive with 1 entries (1 files):
- jcm-2407007-supplementary.pdf
